# Supplementary material for: Intramolecular Domain Movements of Free and Bound pMHC and TCR Proteins: A Molecular Dynamics Simulation Study
Source: Cells. 2019 Jul 13;8(7):720. doi: 10.3390/cells8070720 (PMC6678086; doi:10.3390/cells8070720)
Supplement: Supplementary file 1 [file cells-08-00720-s001.zip]

Archive with 2 entries (2 files):
- cells-528544-revision3-SupplementaryFigureS1.pdf
- run11_3KPS_complex.mp4
